# Supplementary material for: Nonlinearity of the Upconversion Response of Er3+ in Y2TiO5:Er3+,Yb3+ Ceramics When Varying the Wavelength of Incident NIR Excitation Radiation
Source: Materials (Basel). 2024 Aug 11;17(16):3994. doi: 10.3390/ma17163994 (PMC11356084; doi:10.3390/ma17163994)
Supplement: Supplementary file 1 [file materials-17-03994-s001.zip]

Archive with 1 entries (1 files):
- materials-3148632-supplementary.pdf
